# Supplementary material for: Rescue of premature aging defects in Cockayne syndrome stem cells by CRISPR/Cas9-mediated gene correction
Source: Protein Cell. 2019 Apr 30;11(1):1–22. doi: 10.1007/s13238-019-0623-2 (PMC6949206; doi:10.1007/s13238-019-0623-2)
Supplement: Supplementary file 2 — Supplementary material 2 (XLSX 13 kb) [file 13238_2019_623_MOESM2_ESM.xlsx]

## Sheet: Targeting primers
Supplementary Table 1 Primer sequences used in the study
Name	Sequence
P1	GCTCCACTGCAATCCAGCCTAGGGGACA
P2	CCCCAAAGGCCTACCCGCTTCCATTGCTCA
P3	CTACCTGCCCATTCGACCACCAAGCGAAACATC
P4	ACCAGCCTAACCAACATGGAGAAACCTCGTC
ATF6-Q-EXON1-F	CGCCGCCGTCCCAGATAT
ATF6-Q-EXON1-R	CGGGCTAAAAGGTGACTCCA
sgRNA-1	GGCTCGGGTTCGCGTCTAA
sgRNA-2	CTCCGTAACGCTGACGAGA
ATF6-Left arm-F	ATAGGGCCCGGTGATAGGTCACAAATGTTTG
ATF6-Left arm-R	CCGCTCGAGCACAAGTTCCTTCTCCCTGGAAC
ATF6-Right arm-F	CGGGATCCGTTTCTTCCTCCCTACTTCCGCCCACTCGT
ATF6-Right arm-R	TCCAAGCTTAGCCAAGATTGCGCCATTACACTCTAGCCT
DNAJC15-ChIP-Primer4-F	TGGCTCCCTTGTAGTTTC
DNAJC15-ChIP-Primer4-R	CACAGACCGTGAGCGAAT

## Sheet: Primers
Supplementary Table 1 Primer sequences used in the study
Name	Sequence
OCT4-F	GGGTTTTTGGGATTAAGTTCTTCA
OCT4-R	GCCCCCACCCTTTGTGTT
SOX2-F	CAAAAATGGCCATGCAGGTT
SOX2-R	AGTTGGGATCGAACAAAAGCTATT
NANOG-F	ACAACTGGCCGAAGAATAGCA
NANOG-R	GGTTCCCAGTCGGGTTCAC
18S-F	GTAACCCGTTGAACCCCATT
18S-R	CCATCCAATCGGTAGTAGCG
P16-F	ATGGAGCCTTCGGCTGACT
P16-R	GTAACTATTCGGTGCGTTGGG
P21-F	CGATGGAACTTCGACTTTGTCA
P21-R	GCACAAGGGTACAAGACAGTG
IL6-F	ACTCACCTCTTCAGAACGAATTG
IL6-R	CCATCTTTGGAAGGTTCAGGTTG
LMNB1-F	GAAAAAGACAACTCTCGTCGCA
LMNB1-R	GTAAGCACTGATTTCCATGTCCA
LAP2-F	CCCCTCGGTCCTGACAAAAG
LAP2-R	CGCTCTTCGTCACTGGAGAA
ERCC6-exon4-F	AGAACAAGTCCACCTTTC
ERCC6-exon4-R	CACCCTCCACTGACTACA
ERCC6-exon18-F	TCCTTTGAAAGATGACCCTC
ERCC6-exon18-R	ACAGCCCTCTATGCACCA
Mycoplasma-F	GGGAGCAAACAGGATTAGATACCCT
Mycoplasma-R	TGCACCATCTGTCACTCTGTTAACCTC
TXNIP-F	TGTGTGAAGTTACTCGTGTCAAA
TXNIP-R	GCAGGTACTCCGAAGTCTGT
SOD1-F	GGTGGGCCAAAGGATGAAGAG
SOD1-R	CCACAAGCCAAACGACTTCC
SOD2-F	GGAAGCCATCAAACGTGACTT
SOD2-R	CCCGTTCCTTATTGAAACCAAGC
CAT-F	TGGGATCTCGTTGGAAATAACAC
CAT-R	TCAGGACGTAGGCTCCAGAAG
GPX1-F	CAGTCGGTGTATGCCTTCTCG
GPX1-R	GAGGGACGCCACATTCTCG
